# Supplementary material for: Conventional, High-Resolution and Imaging Flow Cytometry: Benchmarking Performance in Characterisation of Extracellular Vesicles
Source: Biomedicines. 2021 Jan 27;9(2):124. doi: 10.3390/biomedicines9020124 (PMC7911094; doi:10.3390/biomedicines9020124)
Supplement: Supplementary file 1 [file biomedicines-09-00124-s001.zip]

Archive with 7 entries (7 files):
- 20180403_FACSAria.xls
- 20180415_Apogee.xls
- 20190411_AllFCM_Beads.xlsx
- 20190605_ISXII_Samples.txt
- 20201221_ComparisonStudy_BeadQuant.R
- 20201221_ComparisonStudy_EVPhenotypeAnalysis.R
- SupplementaryResults.docx
