# Supplementary material for: Conventional, High-Resolution and Imaging Flow Cytometry: Benchmarking Performance in Characterisation of Extracellular Vesicles
Source: Biomedicines. 2021 Jan 27;9(2):124. doi: 10.3390/biomedicines9020124 (PMC7911094; doi:10.3390/biomedicines9020124)
Supplement: Supplementary file 1 [file biomedicines-09-00124-s001.zip › 20180403_FACSAria.xls]

## Sheet: Sheet0
	N_TruCount	EventRate_TruCount	N_TotalMV	C_TotalMV	N_CD41PosCD36Neg	N_CD41PosCD36Pos	N_CD41NegCD36Pos	N_CD41NegCD36Neg	N_CD41Pos	N_CD36Pos	C_CD41Pos	C_CD36Pos	C_CD41PosCD36Neg	C_CD41PosCD36Pos	C_CD41NegCD36Pos	C_CD41NegCD36Neg	MPCF_PS+	MPCF_APC_CD41+	MPCF_PE_CD41+
20180320_spFCM_Aria_labelled41_015.fcs	2112	11.7	38601	36188	7706	3196	681	27018	10902	3877	10221	3635	7224	2996	638	25329	334	257	233
20180320_spFCM_Aria_labelled42_016.fcs	1952	10.8	34198	34689	6979	2992	583	23644	9971	3575	10114	3626	7079	3035	591	23983	334	261	239
20180320_spFCM_Aria_labelled43_017.fcs	1787	9.93	34360	38071	6914	2983	572	23891	9897	3555	10966	3939	7661	3305	634	26471	338	265	238
20180320_spFCM_Aria_labelled44_018.fcs	1869	10.4	35793	37919	6828	2911	607	25447	9739	3518	10317	3727	7234	3084	643	26958	332	264	238
20180320_spFCM_Aria_labelled45_019.fcs	1907	10.6	38761	40245	7355	2959	640	27807	10314	3599	10709	3737	7637	3072	664	28871	334	258	231
20180320_spFCM_Aria_labelled46_020.fcs	1841	10.2	35656	38348	7510	2885	534	24727	10395	3419	11180	3677	8077	3103	574	26594	338	252	228
20180320_spFCM_Aria_labelled47_021.fcs	1799	9.99	38562	42442	7716	2910	577	27359	10626	3487	11695	3838	8492	3203	635	30112	324	248	227
20180320_spFCM_Aria_labelled48_022.fcs	1895	10.5	41189	43037	7876	3004	725	29584	10880	3729	11368	3896	8229	3139	758	30911	327	251	224
20180320_spFCM_Aria_labelled49_023.fcs	1776	9.87	35819	39933	7318	2794	522	25185	10112	3316	11274	3697	8159	3115	582	28078	328	256	225
20180320_spFCM_Aria_labelled50_024.fcs	1859	10.3	38675	41192	7478	3070	667	27460	10548	3737	11235	3980	7965	3270	710	29247	336	260	229
20180320_spFCM_Aria_labelled51_025.fcs	1869	10.4	34939	37014	7424	2866	571	24078	10290	3437	10901	3641	7865	3036	605	25508	338	260	222
20180320_spFCM_Aria_labelled52_026.fcs	1791	9.95	35398	39133	7555	2803	513	24527	10358	3316	11451	3666	8352	3099	567	27115	329	257	222
20180320_spFCM_Aria_labelled53_027.fcs	1606	8.92	35818	44159	7814	2853	510	24641	10667	3363	13151	4146	9634	3517	629	30379	329	256	217
20180320_spFCM_Aria_labelled54_028.fcs	2030	11.3	36449	35551	7905	2918	441	25185	10823	3359	10556	3276	7710	2846	430	24565	324	258	219
20180320_spFCM_Aria_labelled55_029.fcs	1824	10.1	31883	34610	6895	2707	511	21770	9602	3218	10423	3493	7485	2939	555	23632	335	264	222
20180320_spFCM_Aria_labelled56_030.fcs	1645	9.14	26895	32372	6304	2232	413	17946	8536	2645	10274	3184	7588	2687	497	21601	350	256	212
20180320_spFCM_Aria_labelled57_031.fcs	1562	8.68	28139	35669	6351	2327	437	19024	8678	2764	11000	3504	8051	2950	554	24115	345	260	217
20180320_spFCM_Aria_labelled58_032.fcs	1555	8.64	25394	32334	6004	2200	404	16786	8204	2604	10446	3316	7645	2801	514	21374	349	266	216
20180320_spFCM_Aria_labelled59_033.fcs	1560	8.67	26929	34179	6160	2405	482	17882	8565	2887	10871	3664	7818	3052	612	22696	347	265	219
20180320_spFCM_Aria_labelled60_034.fcs	1448	8.04	26356	36039	5828	2301	395	17832	8129	2696	11116	3687	7969	3146	540	24384	346	269	222
20180321_SpFCM_Aria_labelled61_012.fcs	2030	11.3	45447	44328	7721	3834	862	33030	11555	4696	11270	4580	7531	3740	841	32216	311	265	235
20180321_SpFCM_Aria_labelled62_013.fcs	2158	12	51412	47171	8035	4048	924	38405	12083	4972	11086	4562	7372	3714	848	35237	302	264	234
20180321_SpFCM_Aria_labelled63_014.fcs	1846	10.3	49586	53185	7759	3852	882	37093	11611	4734	12454	5078	8322	4132	946	39786	304	264	231
20180321_SpFCM_Aria_labelled64_015.fcs	2044	11.4	48336	46823	7164	3564	882	36726	10728	4446	10392	4307	6940	3452	854	35576	303	266	231
20180321_SpFCM_Aria_labelled65_016.fcs	2103	11.7	56665	53351	8287	4112	917	43349	12399	5029	11674	4735	7802	3871	863	40814	289	261	229
20180322_SpFCM_Aria_labelled66_014.fcs	2089	11.6	53644	50845	6905	4357	1125	41257	11262	5482	10674	5196	6545	4130	1066	39104	318	272	224
20180322_SpFCM_Aria_labelled67_016.fcs	2004	11.1	49868	49271	6480	4072	1206	38110	10552	5278	10426	5215	6402	4023	1192	37654	314	272	221
20180322_SpFCM_Aria_labelled68_017.fcs	2037	11.3	50892	49468	6545	3786	891	39670	10331	4677	10042	4546	6362	3680	866	38560	306	266	215
20180322_SpFCM_Aria_labelled69_018.fcs	1838	10.2	46991	50621	6107	3837	866	36181	9944	4703	10712	5066	6579	4133	933	38976	309	278	222
20180322_SpFCM_Aria_labelled70_019.fcs	2186	12.1	49693	45010	6499	4326	918	37950	10825	5244	9805	4750	5887	3918	831	34374	308	283	228
20180323_SpFCM_Aria_labelled71_again_020.fcs	2749	15.3	53159	38288	6198	3857	1317	41787	10055	5174	7242	3727	4464	2778	949	30098	314	248	221
20180323_SpFCM_Aria_labelled72_again_021.fcs	2375	13.2	36845	30717	5067	3321	900	27557	8388	4221	6993	3519	4224	2769	750	22974	329	268	227
20180323_SpFCM_Aria_labelled73_again_017.fcs	2523	14	41362	32460	5633	4303	1121	30305	9936	5424	7798	4257	4421	3377	880	23783	331	275	244
20180323_SpFCM_Aria_labelled74_018.fcs	2134	11.9	35777	33195	4601	3316	874	26986	7917	4190	7346	3888	4269	3077	811	25039	326	272	237
20180323_SpFCM_Aria_labelled75_019.fcs	2157	12	41799	38369	5092	3550	1106	32051	8642	4656	7933	4274	4674	3259	1015	29421	322	264	232
20180403_SpFCM_Aria_labelled76_014.fcs	3000	16.7	70007	46205	7710	5615	1686	54996	13325	7301	8794	4819	5089	3706	1113	36297	304	297	253
20180403_SpFCM_Aria_labelled77_1_016.fcs	2903	16.1	81001	55247	8435	5750	1785	65031	14185	7535	9675	5139	5753	3922	1217	44355	290	285	246
20180403_SpFCM_Aria_labelled78_1_021.fcs	2622	14.6	62439	47151	8245	4980	1516	47698	13225	6496	9987	4905	6226	3761	1145	36019	334	280	234
20180403_SpFCM_Aria_labelled79_026.fcs	2711	15.1	59161	43209	7120	4949	1369	45723	12069	6318	8815	4614	5200	3615	1000	33394	314	304	246
20180403_SpFCM_Aria_labelled80_027.fcs	2224	12.4	50057	44565	5949	3807	1114	39187	9756	4921	8686	4381	5296	3389	992	34888	314	298	238
