# Supplementary material for: Conventional, High-Resolution and Imaging Flow Cytometry: Benchmarking Performance in Characterisation of Extracellular Vesicles
Source: Biomedicines. 2021 Jan 27;9(2):124. doi: 10.3390/biomedicines9020124 (PMC7911094; doi:10.3390/biomedicines9020124)
Supplement: Supplementary file 1 [file biomedicines-09-00124-s001.zip › 20180415_Apogee.xls]

## Sheet: Sheet0
	Volume	N_PSpos	N_CD41pos	N_CD36Pos	N_CD41negCD36Pos	N_CD41posCD36pos	N_CD41posCD36neg	N_CD41negCD36neg	C_PSpos	C_CD41pos	C_CD36pos	C_CD41negCD36pos	C_CD41posCD36pos	C_CD41posCD36neg	C_CD41negCD36neg	MPCF_FITC_PSpos	MPCF_APC_CD41pos	MPCF_PE_CD41pos
20180406_spFCM_Apogee_Day2_Labelled_121_01_0.fcs	2250	9923	2308	1859	294	1565	743	7321	74974	17438	14046	2221	11824	5614	55314	2666	2167	1551
20180406_spFCM_Apogee_Day2_Labelled_122_01_0.fcs	2250	11028	2370	1923	335	1588	782	8323	83323	17907	14529	2531	11998	5908	62885	2636	2019	1533
20180406_spFCM_Apogee_Day2_Labelled_123_01_0.fcs	2250	10784	2426	1927	324	1603	823	8034	81479	18330	14560	2448	12112	6218	60701	2614	2051	1474
20180406_spFCM_Apogee_Day2_Labelled_124_01_0.fcs	2250	10737	2347	1877	301	1576	771	8089	81124	17733	14182	2274	11908	5825	61117	2643	2059	1521
20180406_spFCM_Apogee_Day2_Labelled_125_01_0.fcs	2250	11395	2573	2011	301	1710	863	8521	86096	19440	15194	2274	12920	6520	64381	2681	2125	1521
20180406_spFCM_Apogee_Day5_Labelled_36_01_0.fcs	2250	13214	2748	2288	480	1808	940	9986	99839	20763	17287	3627	13660	7102	75450	2696	1964	1439
20180406_spFCM_Apogee_Day5_Labelled_37_01_0.fcs	2250	12085	2451	2033	373	1660	791	9261	91309	18519	15360	2818	12542	5976	69972	2606	2100	1521
20180406_spFCM_Apogee_Day5_Labelled_38_01_0.fcs	2250	12432	2639	2180	415	1765	874	9378	93931	19939	16471	3136	13336	6604	70856	2726	1980	1503
20180406_spFCM_Apogee_Day5_Labelled_39_01_0.fcs	2250	8862	1994	1618	211	1407	587	6657	66957	15066	12225	1594	10631	4435	50297	2628	2345	1678
20180406_spFCM_Apogee_Day5_Labelled_40_01_0.fcs	2250	13442	3186	2524	487	2037	1149	9769	101562	24072	19070	3680	15391	8681	73810	2860	1866	1389
20180408_spFCM_Apogee_Day1_Labelled_1_02_0.fcs	2250	12954	2616	2103	497	1606	1010	9841	97875	19765	15889	3755	12134	7631	74354	2796	1607	1264
20180408_spFCM_Apogee_Day1_Labelled_2_01_0.fcs	2250	14723	2953	2332	550	1782	1171	11220	111240	22312	17620	4156	13464	8848	84773	2765	1626	1279
20180408_spFCM_Apogee_Day1_Labelled_3_01_0.fcs	2250	15358	2906	2474	631	1843	1063	11821	116038	21956	18692	4768	13925	8032	89314	2796	1646	1310
20180408_spFCM_Apogee_Day1_Labelled_4_02_0.fcs	2250	14935	3032	2428	579	1849	1183	11324	112842	22908	18345	4375	13970	8938	85559	2868	1705	1310
20180408_spFCM_Apogee_Day1_Labelled_5_01_0.fcs	2250	15660	3123	2498	633	1865	1258	11904	118320	23596	18874	4783	14091	9505	89941	2876	1620	1249
20180408_spFCM_Apogee_Day1_Labelled_6_01_0.fcs	2250	12995	2682	2247	556	1691	991	9757	98184	20264	16977	4201	12776	7488	73720	2900	1698	1294
20180408_spFCM_Apogee_Day1_Labelled_7_02_0.fcs	2250	14956	3060	2470	609	1861	1199	11287	113001	23120	18662	4601	14061	9059	85280	2991	1588	1279
20180408_spFCM_Apogee_Day1_Labelled_8_01_0.fcs	2250	13437	2937	2422	631	1791	1146	9869	101524	22191	18300	4768	13532	8659	74566	3000	1672	1310
20180408_spFCM_Apogee_Day1_Labelled_9_01_0.fcs	2250	13062	2506	2171	641	1530	976	9915	98691	18934	16403	4843	11560	7374	74913	2933	1588	1310
20180408_spFCM_Apogee_Day1_Labelled_10_01_0.fcs	2250	13599	2619	2300	647	1653	966	10333	102748	19788	17378	4888	12489	7299	78072	2844	1633	1346
20180408_spFCM_Apogee_Day1_Labelled_11_01_0.fcs	2250	14441	2934	2426	612	1814	1120	10895	109110	22168	18330	4624	13706	8462	82318	2908	1685	1331
20180408_spFCM_Apogee_Day1_Labelled_12_01_0.fcs	2250	12744	2433	1996	485	1511	922	9826	96288	18383	15081	3664	11416	6966	74241	2852	1766	1310
20180408_spFCM_Apogee_Day1_Labelled_13_01_0.fcs	2250	13366	2848	2478	631	1847	1001	9887	100988	21518	18723	4768	13955	7563	74702	2925	1739	1423
20180408_spFCM_Apogee_Day1_Labelled_14_01_0.fcs	2250	13604	2691	2325	589	1736	955	10324	102786	20332	17567	4450	13116	7216	78004	2933	1859	1423
20180408_spFCM_Apogee_Day1_Labelled_15_01_0.fcs	2250	12822	2788	2350	572	1778	1010	9462	96877	21065	17756	4322	13434	7631	71491	2925	1801	1346
20180408_spFCM_Apogee_Day1_Labelled_16_01_0.fcs	2250	15164	2668	2425	736	1689	979	11760	114572	20158	18322	5561	12761	7397	88853	3076	1752	1378
20180408_spFCM_Apogee_Day1_Labelled_17_01_0.fcs	2250	14737	2589	2306	717	1589	1000	11431	111346	19561	17423	5417	12006	7556	86368	2933	1691	1346
20180408_spFCM_Apogee_Day1_Labelled_18_01_0.fcs	2250	13413	2506	2289	649	1640	866	10258	101343	18934	17295	4904	12391	6543	77505	3033	1881	1406
20180408_spFCM_Apogee_Day1_Labelled_19_01_0.fcs	2250	14573	2671	2425	744	1681	990	11158	110107	20181	18322	5621	12701	7480	84305	2958	1698	1346
20180408_spFCM_Apogee_Day1_Labelled_20_01_0.fcs	2250	13846	2529	2335	737	1598	931	10580	104614	19108	17642	5568	12074	7034	79938	2974	1685	1389
20180410_spFCM_Apogee_Day4_Labelled_126_01_0.fcs	2250	11758	2193	1743	330	1413	780	9235	88838	16569	13169	2493	10676	5893	69776	2949	1874	1486
20180410_spFCM_Apogee_Day4_Labelled_127_01_0.fcs	2250	13085	2476	1963	364	1599	877	10245	98864	18708	14832	2750	12081	6626	77407	2925	1859	1389
20180410_spFCM_Apogee_Day4_Labelled_128_01_0.fcs	2250	14450	2613	2078	467	1611	1002	11370	109178	19743	15700	3528	12172	7571	85907	2884	1685	1331
20180410_spFCM_Apogee_Day4_Labelled_129_01_0.fcs	2250	12583	2512	1923	394	1529	983	9677	95072	18980	14529	2977	11552	7427	73115	2974	1787	1310
20180410_spFCM_Apogee_Day4_Labelled_130_01_0.fcs	2250	14574	2814	2267	474	1793	1021	11286	110115	21261	17128	3581	13547	7714	85272	2974	1837	1378
20180411_spFCM_Apogee_Day3_Labelled_131_01_0.fcs	2250	15917	2967	2199	414	1785	1182	12536	120262	22417	16615	3128	13487	8931	94716	2860	1766	1362
20180411_spFCM_Apogee_Day3_Labelled_132_01_0.fcs	2250	12618	2220	1716	282	1434	786	10116	95336	16773	12965	2131	10835	5939	76432	2844	2011	1457
20180411_spFCM_Apogee_Day3_Labelled_133_01_0.fcs	2250	16058	2429	1848	416	1432	997	13213	121327	18352	13963	3143	10820	7533	99832	2749	1672	1331
20180411_spFCM_Apogee_Day3_Labelled_134_01_0.fcs	2250	12080	2024	1575	266	1309	715	9790	91271	15292	11900	2010	9890	5402	73969	2828	1934	1486
20180411_spFCM_Apogee_Day3_Labelled_135_01_0.fcs	2250	15324	2804	2137	392	1745	1059	12128	115781	21186	16146	2962	13184	8001	91634	2892	1830	1406
