# Supplementary material for: Conventional, High-Resolution and Imaging Flow Cytometry: Benchmarking Performance in Characterisation of Extracellular Vesicles
Source: Biomedicines. 2021 Jan 27;9(2):124. doi: 10.3390/biomedicines9020124 (PMC7911094; doi:10.3390/biomedicines9020124)
Supplement: Supplementary file 1 [file biomedicines-09-00124-s001.zip › 20190411_AllFCM_Beads.xlsx]

## Sheet: Ark1
FCM	Ps110nm	Ps280nm	Ps500nm	Si100nm	Si180nm	Si240nm	Si300nm	Si590nm	Si880nm	Si1300nm
AriaIII_FL	5103.45	10.6918	608.068	NA	NA	NA	0	0	0	0
AriaIII_FL	9738.49	2.32394	1228.2	NA	NA	NA	0	0	0	0
AriaIII_FL	4816.41	4.7572	611.958	NA	NA	NA	0	0	0	0
AriaIII_FL	10221.8	9.12292	1329.31	NA	NA	NA	0	0	0	0
AriaIII_FL	10371.5	12.3944	1253.87	NA	NA	NA	0	0	0	0
AriaIII_SSC	0	1803.52	910.865	NA	NA	NA	5196.15	965.602	806.153	756.738
AriaIII_SSC	0	948.582	921.976	NA	NA	NA	5510.14	1014.28	835.642	768.856
AriaIII_SSC	0	1590.94	1088.23	NA	NA	NA	5579.5	1106.11	916.564	843.941
AriaIII_SSC	0	1377.74	1694.57	NA	NA	NA	8075.21	1583.64	1372.48	1382.02
AriaIII_SSC	0	1634.19	1879.62	NA	NA	NA	9560.74	1786.37	1564.59	1475.93
Apogee	12278	1375.33	1196	10864	8744	4967.33	4272.67	1371.33	1046	856.667
Apogee	11526.7	1352.67	1083.33	12394.7	9096.67	4936	3850.67	1361.33	984.667	697.333
Apogee	12549.3	1496.67	1126.67	11822	10290	5632	4384.67	1522.67	1110	922
Apogee	12800	1487.33	1200.67	12231.3	9960.67	5195.33	4468	1409.33	1076	844.667
Apogee	12268	1348	1190.67	11438	8972.67	4936	4123.33	1382.67	1023.33	837.333
ISXII	7303.03	1809.57	1265.14	505.998	9865.69	3555.58	2920.01	1335.89	1162.01	1033.7
ISXII	6740.41	1714.52	1132.03	557.346	5340.08	3037.19	2465.29	1273.24	853.142	762.532
ISXII	7368.99	1177.6	1221.97	304.332	5759.68	3150.26	2708.96	1299.92	890.994	1040.89
ISXII	6932.49	1447.42	1202.78	211.242	5131.31	2698.17	2243.67	1121.24	751.889	765.08
ISXII	6699.84	947.356	1013.31	806.779	7081.18	2708.96	2374.39	1094.86	600.791	473.678
CellStream	2335.56	1359.22	457.484	0	0	3703.79	2544.55	1466.3	790.815	372.087
CellStream	3225.95	1190.12	572.536	0	0	1582	1260.03	431.865	228.789	153.527
CellStream	2792.11	1036.78	511.913	0	0	2006.46	1644.79	804.14	464.429	321.788
CellStream	3583.86	1241.45	633.534	0	0	1858.09	1457.57	594.214	333.706	316.251
CellStream	3495.74	1335.95	630.062	0	0	1933.26	1496.42	674.637	330.233	238.173
