# Supplementary material for: Conventional, High-Resolution and Imaging Flow Cytometry: Benchmarking Performance in Characterisation of Extracellular Vesicles
Source: Biomedicines. 2021 Jan 27;9(2):124. doi: 10.3390/biomedicines9020124 (PMC7911094; doi:10.3390/biomedicines9020124)
Supplement: Supplementary file 1 [file biomedicines-09-00124-s001.zip › 20190605_ISXII_Samples.txt]

20190605_ISXII_Samples
File	N_PSPos	N_CD41Pos	N_CD36Pos	N_CD41Pos_CD36Pos	C_PSPos	C_CD41Pos	C_CD36Pos	C_CD41Pos_CD36Pos	MPCF_FITC_PSPos	MPCF_APC_CD41Pos	MPCF_PE_CD41Pos	MPCF_PE_CD36Pos	N_PSPos_Singlet	N_CD41Pos_Singlet	N_CD36Pos_Singlet	N_CD41Pos_CD36Pos_Singlet	C_PSPos_Singlet	C_CD41Pos_Singlet	C_CD36Pos_Singlet	C_CD41Pos_CD36Pos_Singlet	MPCF_FITC_PSPos_Singlet	MPCF_APC_CD41Pos_Singlet	MPCF_PE_CD41Pos_Singlet	MPCF_PE_CD36Pos_Singlet
20180924_spFCM_Day1_ISXII_Labelled_02_14.daf	46105,0000	2863,0000	1380,0000	681,0000	55024414,6200	3416872,3400	1646973,0400	812745,3900	70,4500	313,1375	314,1696	1304,4290	37012,0000	1951,0000	1040,0000	535,0000	44172294,4200	2328437,9800	1241197,0800	638500,4200	68,1835	437,2619	378,3750	1326,5112
20180924_spFCM_Day1_ISXII_Labelled_02_15.daf	26360,0000	1774,0000	911,0000	446,0000	31459572,0500	2117195,7800	1087240,9000	532282,5900	69,8569	259,9782	336,4326	1358,3103	21054,0000	1193,0000	686,0000	339,0000	25127080,0400	1423796,2600	818712,6900	404582,5100	67,5683	381,4000	394,3571	1365,1071
20180924_spFCM_Day1_ISXII_Labelled_04_16.daf	35195,0000	2580,0000	1283,0000	673,0000	42203797,9100	3093786,0100	1538499,0100	807022,4700	69,5385	349,1993	371,1250	1373,0488	27681,0000	1717,0000	974,0000	506,0000	33193445,9400	2058926,5800	1167964,1800	606765,7800	66,8879	481,6369	446,3182	1356,2083
20180924_spFCM_Day1_ISXII_Labelled_05_17.daf	37675,0000	2559,0000	1460,0000	701,0000	44963557,5500	3054060,8800	1742449,7400	836614,5700	69,9091	338,0417	372,6125	1319,0245	30110,0000	1716,0000	1126,0000	557,0000	35935042,2800	2047975,1800	1343834,5300	664756,5100	67,5141	476,0975	491,0034	1340,1691
20180924_spFCM_Day1_ISXII_Labelled_Detergent_01_20.daf	17464,0000	415,0000	375,0000	191,0000	20842563,2100	495285,3700	447547,0200	227950,6200	63,5000	60,2000	621,7625	1415,4211	14581,0000	326,0000	300,0000	157,0000	17401821,7000	389067,5500	358037,6200	187373,0200	62,8281	61,5884	770,6126	1418,7636
20180924_spFCM_Day1_ISXII_PBS_01_4.daf	2962,0000	4,0000	0,0000	0,0000	3518350,1100	4751,3200	0,0000	0,0000	64,0276	29,5000	-23,5250	NaN	2573,0000	4,0000	0,0000	0,0000	3056284,5400	4751,3200	0,0000	0,0000	63,9375	29,5000	-23,5250	NaN
20180924_spFCM_Day1_ISXII_PBS_DET_01_5.daf	3114,0000	26,0000	17,0000	17,0000	3698900,1400	30883,5600	20193,1000	20193,1000	68,9273	3745,6868	1976,0635	2043,2333	2644,0000	25,0000	17,0000	17,0000	3140620,4200	29695,7300	20193,1000	20193,1000	68,9938	3798,8827	1981,5581	2043,2333
20180924_spFCM_Day1_ISXII_PBS_Isotype_01_12.daf	3542,0000	21,0000	76,0000	2,0000	4227230,8100	25062,6300	90702,8600	2386,9200	73,6625	35,8421	37,4183	1076,5464	2972,0000	20,0000	57,0000	2,0000	3546959,3400	23869,1700	68027,1500	2386,9200	73,9879	36,9806	64,2716	1066,9432
20180924_spFCM_Day1_ISXII_PBS_Labelled_01_11.daf	3554,0000	37,0000	5,0000	0,0000	4282141,3300	44580,5400	6024,4000	0,0000	68,2980	42,4914	14,5217	1373,0592	2998,0000	29,0000	5,0000	0,0000	3612228,4000	34941,5000	6024,4000	0,0000	68,2258	43,0870	17,8750	1373,0592
20180924_spFCM_Day1_ISXII_Unlabelled_01_19.daf	6473,0000	53,0000	7,0000	0,0000	7762045,2900	63554,5200	8393,9900	0,0000	62,5417	28,1250	-13,2375	1031,4375	5228,0000	38,0000	6,0000	0,0000	6269113,6700	45567,3900	7194,8500	0,0000	62,3866	29,5750	-6,0729	1021,5313
20180925_spFCM_Day2_ISXII_Isotype_06_12.daf	26071,0000	438,0000	186,0000	39,0000	31114662,4800	522734,9200	221983,3200	46544,8900	68,6923	29,4535	54,9293	1128,0603	20777,0000	348,0000	139,0000	34,0000	24796491,9800	415323,6400	165890,7600	40577,6000	66,2902	29,6019	63,4868	1132,7065
20180925_spFCM_Day2_ISXII_Labelled_06_7.daf	42377,0000	2916,0000	1618,0000	711,0000	50336638,2200	3463709,9600	1921907,6500	844546,5600	68,9122	329,2540	339,9575	1355,4803	33282,0000	1985,0000	1201,0000	536,0000	39533331,6000	2357840,9700	1426582,8800	636676,4500	66,3871	433,8143	390,8684	1353,6438
20180925_spFCM_Day2_ISXII_Labelled_07_8.daf	45595,0000	3394,0000	1666,0000	781,0000	53403364,6100	3975238,9400	1951310,5700	914750,0300	69,8565	200,8048	314,0541	1324,8786	36050,0000	2298,0000	1221,0000	575,0000	42223737,1300	2691543,6300	1430102,1600	673471,5400	67,5052	259,8793	346,4845	1313,2895
20180925_spFCM_Day2_ISXII_Labelled_08_9.daf	40045,0000	3231,0000	1250,0000	588,0000	47792054,7400	3856065,1500	1491823,4100	701753,7300	70,7446	104,8750	262,5875	1310,7333	31528,0000	2290,0000	944,0000	445,0000	37627366,7500	2733020,4900	1126625,0400	531089,1300	67,9943	89,3375	276,9076	1283,3094
20180925_spFCM_Day2_ISXII_Labelled_09_10.daf	40601,0000	2628,0000	1384,0000	652,0000	48455617,7900	3136409,5400	1651746,8800	778135,0900	70,4211	308,4911	365,5891	1349,5231	32258,0000	1821,0000	1050,0000	499,0000	38498591,6300	2173288,3400	1253131,6600	595535,9000	67,9668	414,7000	410,0741	1349,5565
20180925_spFCM_Day2_ISXII_Labelled_10_11.daf	40208,0000	3117,0000	1271,0000	653,0000	47536010,2100	3685081,1700	1502642,9800	772010,9100	70,6420	184,0625	282,2614	1392,2639	31862,0000	2242,0000	966,0000	519,0000	37668930,5000	2650610,2000	1142055,9600	613589,0700	68,3632	193,1750	311,3932	1381,7752
20180925_spFCM_Day2_ISXII_Labelled_Detergent_06_14.daf	14584,0000	443,0000	367,0000	189,0000	17323301,1300	526208,3400	435933,3200	224499,7200	62,5765	60,0875	550,5833	1603,5000	11963,0000	348,0000	286,0000	153,0000	14210000,7800	413364,5600	339719,1500	181737,8700	61,7826	59,0217	589,2083	1546,5189
20180925_spFCM_Day2_ISXII_PBS_02_5.daf	3080,0000	3,0000	0,0000	0,0000	3693356,9400	3597,4300	0,0000	0,0000	68,2190	31,7246	-5,6250	NaN	2567,0000	3,0000	0,0000	0,0000	3078197,1700	3597,4300	0,0000	0,0000	67,7000	31,7246	-5,6250	NaN
20180925_spFCM_Day2_ISXII_PBS_DET_01_6.daf	2818,0000	36,0000	23,0000	23,0000	3347302,7000	42761,8500	27320,0700	27320,0700	68,6575	3794,2680	1840,0455	2044,4787	2343,0000	35,0000	23,0000	23,0000	2783083,8300	41574,0200	27320,0700	27320,0700	68,2941	3818,1202	1874,0156	2044,4787
20180925_spFCM_Day2_ISXII_PBS_Isotype_06_16.daf	2765,0000	26,0000	33,0000	2,0000	3315627,2500	31177,6900	39571,6800	2398,2800	70,5000	37,3065	57,2690	1097,4868	2296,0000	22,0000	22,0000	2,0000	2753229,7200	26381,1200	26381,1200	2398,2800	71,1250	34,5244	145,0784	1149,3942
20180925_spFCM_Day2_ISXII_PBS_Labelled_06_15.daf	2881,0000	31,0000	26,0000	0,0000	3358763,0500	36140,8000	30311,6400	0,0000	72,7163	38,7500	-25,9118	1177,7090	2384,0000	28,0000	17,0000	0,0000	2779344,3700	32643,3100	19819,1500	0,0000	72,3345	39,1802	-25,6892	1155,8007
20180925_spFCM_Day2_ISXII_Unlabelled_06_13.daf	5463,0000	34,0000	1,0000	0,0000	6519865,0300	40577,6000	1193,4600	0,0000	63,2837	34,6701	-9,7185	1363,0562	4340,0000	27,0000	1,0000	0,0000	5179610,8800	32223,3900	1193,4600	0,0000	62,5732	34,7778	-10,1750	1363,0562
20180925_spFCM_Day3_ISXII_Isotype_11_11.daf	25290,0000	773,0000	183,0000	16,0000	30040200,5900	918191,9800	217372,7400	19005,2700	68,4897	30,0625	62,6923	1088,6386	19885,0000	621,0000	141,0000	12,0000	23619983,7400	737641,9400	167483,9200	14253,9500	65,1818	30,0729	61,2609	1089,7153
20180925_spFCM_Day3_ISXII_Labelled_11_6.daf	30437,0000	2707,0000	1196,0000	646,0000	36498280,9200	3246077,0300	1434173,6700	774645,6400	69,6000	335,3750	338,8688	1386,2955	24033,0000	1871,0000	932,0000	503,0000	28818976,4200	2243594,4300	1117600,2200	603168,3600	66,9531	488,8938	411,8519	1409,7533
20180925_spFCM_Day3_ISXII_Labelled_12_7.daf	35179,0000	3042,0000	1284,0000	650,0000	41984684,5700	3630501,4500	1532401,0100	775748,1700	69,9750	222,0313	300,4143	1361,0713	27380,0000	2059,0000	1002,0000	518,0000	32676899,9500	2457331,5200	1195845,6400	618211,6200	67,3374	346,0000	359,1304	1342,8766
20180925_spFCM_Day3_ISXII_Labelled_13_8.daf	28992,0000	2637,0000	1036,0000	591,0000	34600755,4200	3147150,6600	1236423,2400	705334,1100	69,4880	267,1065	295,8063	1424,1739	23148,0000	1842,0000	799,0000	458,0000	27626182,6200	2198350,9800	953573,5200	546604,1000	66,9958	377,1283	338,7257	1390,1250
20180925_spFCM_Day3_ISXII_Labelled_14_9.daf	52185,0000	5069,0000	1858,0000	841,0000	62577218,1800	6078450,1100	2228005,5800	1008478,3100	71,2773	100,1630	236,6406	1277,7041	39733,0000	3427,0000	1336,0000	601,0000	47645503,6900	4109459,1700	1602053,5300	720684,2600	68,1250	81,1950	250,8065	1265,4605
20180925_spFCM_Day3_ISXII_Labelled_15_10.daf	34727,0000	3051,0000	1181,0000	622,0000	41445241,2200	3641242,5800	1409474,7600	742331,3300	70,4730	172,6000	265,5956	1346,9342	28092,0000	2233,0000	933,0000	500,0000	33526642,5700	2664993,3400	1113496,9900	596729,3600	68,3157	211,6000	302,9327	1362,7500
20180925_spFCM_Day3_ISXII_Labelled_Detergent_11_13.daf	15603,0000	692,0000	355,0000	149,0000	18621536,5200	825873,4400	423677,8500	177825,3500	62,5694	36,3201	151,2932	1460,9130	12952,0000	582,0000	293,0000	125,0000	15457677,4400	694592,9800	349683,4100	149182,3400	62,0000	36,3201	146,8000	1396,5435
20180925_spFCM_Day3_ISXII_PBS_01_4.daf	2805,0000	8,0000	0,0000	0,0000	3316218,3800	9458,0200	0,0000	0,0000	64,6087	28,5000	-21,9271	NaN	2404,0000	8,0000	0,0000	0,0000	2842135,1100	9458,0200	0,0000	0,0000	64,3370	28,5000	-21,9271	NaN
20180925_spFCM_Day3_ISXII_PBS_DET_01_5.daf	2382,0000	19,0000	11,0000	11,0000	2842818,6900	22675,7200	13128,0500	13128,0500	68,9000	3212,6429	1693,6176	1892,1735	2006,0000	18,0000	11,0000	11,0000	2394078,2100	21482,2600	13128,0500	13128,0500	68,5304	3283,3560	1720,0336	1892,1735
20180925_spFCM_Day3_ISXII_PBS_Isotype_01_15.daf	3040,0000	44,0000	41,0000	3,0000	3662833,3300	53014,6900	49400,0500	3614,6400	68,9888	29,6653	28,6875	1133,5135	2607,0000	39,0000	34,0000	1,0000	3141120,5600	46990,3000	40965,9000	1204,8800	68,9792	29,3700	19,9500	1191,7665
20180925_spFCM_Day3_ISXII_PBS_Labelled_01_14.daf	3960,0000	65,0000	42,0000	3,0000	4771322,3600	78317,1600	50604,9300	3614,6400	105,1608	35,1000	68,5000	1171,4806	3489,0000	57,0000	34,0000	3,0000	4203824,1700	68678,1200	40965,9000	3614,6400	116,9408	33,0893	98,7500	1092,1972
20180925_spFCM_Day3_ISXII_Unlabelled_11_12.daf	6134,0000	27,0000	1,0000	0,0000	6382903,3100	28095,6000	1040,5800	0,0000	62,3417	28,0250	-20,1000	888,0884	4936,0000	26,0000	1,0000	0,0000	5136291,2800	27055,0200	1040,5800	0,0000	61,7390	27,1875	-18,6250	888,0884
20180927_spFCM_Day4_ISXII_Isotype_81_26.daf	35099,0000	906,0000	287,0000	23,0000	41889207,8700	1081273,6100	342522,6500	27449,5500	68,8250	29,8984	83,4464	1048,3603	28110,0000	738,0000	209,0000	18,0000	33548124,8200	880772,5400	249432,8700	21482,2600	66,4157	30,1250	83,7434	1040,9857
20180927_spFCM_Day4_ISXII_Labelled_81_6.daf	29381,0000	2186,0000	1038,0000	505,0000	35231987,1100	2621324,1100	1244709,2500	605566,6400	70,5000	334,0889	353,1935	1357,6318	23060,0000	1449,0000	802,0000	399,0000	27652211,3900	1737556,5600	961711,7800	478457,6000	67,6655	517,6188	439,8684	1395,1492
20180927_spFCM_Day4_ISXII_Labelled_82_7.daf	36883,0000	2796,0000	1318,0000	629,0000	44018338,2400	3336910,6000	1572978,6000	750685,5400	70,5741	225,9462	314,2177	1305,1146	28586,0000	1870,0000	1005,0000	501,0000	34116211,1800	2231767,8200	1199426,0200	597922,8200	67,5675	331,6603	397,0299	1319,9783
20180927_spFCM_Day4_ISXII_Labelled_83_8.daf	44874,0000	3339,0000	1617,0000	649,0000	53555266,9300	3984958,6900	1929822,7600	774554,7100	70,7986	142,8447	280,6143	1261,3393	34917,0000	2272,0000	1175,0000	490,0000	41671998,3800	2711538,2300	1402314,0000	584794,7800	67,9474	126,1826	306,0344	1265,2557
20180927_spFCM_Day4_ISXII_Labelled_84_9.daf	42312,0000	3139,0000	1415,0000	644,0000	50738090,5500	3764106,3100	1696785,7400	772247,3600	70,1649	172,3333	279,9435	1325,9625	32878,0000	2127,0000	1091,0000	507,0000	39425386,2100	2550574,7400	1308263,7700	607964,9300	67,2083	188,6842	314,6272	1333,0317
20180927_spFCM_Day4_ISXII_Labelled_85_10.daf	60116,0000	4541,0000	2012,0000	786,0000	71745964,8500	5419496,0800	2401238,9600	938058,5600	71,6634	85,0133	241,4125	1252,9455	46731,0000	3047,0000	1468,0000	569,0000	55771519,7900	3636468,7400	1751997,4100	679078,0200	68,7361	64,3750	255,4444	1258,1905
20180927_spFCM_Day4_ISXII_Labelled_86_11.daf	43834,0000	2999,0000	1300,0000	514,0000	52314069,8500	3579182,7200	1551496,3500	613437,7900	72,4687	120,1818	237,7727	1293,0057	34391,0000	2023,0000	975,0000	396,0000	41044239,0900	2414367,0100	1163622,2600	472609,6600	69,5096	113,6250	266,0000	1299,2762
20180927_spFCM_Day4_ISXII_Labelled_87_12.daf	37429,0000	2784,0000	1118,0000	629,0000	44882680,8300	3338410,9500	1340640,6000	754260,2300	70,5758	297,0015	321,4973	1464,8083	27767,0000	1693,0000	824,0000	474,0000	33296572,1400	2030147,1800	988092,9000	568393,2400	67,0329	452,7375	434,8043	1473,3690
20180927_spFCM_Day4_ISXII_Labelled_88_13.daf	49805,0000	3636,0000	1701,0000	719,0000	59723260,5400	4360079,8200	2039740,3100	862183,0000	70,9091	158,1894	268,4873	1273,0833	38932,0000	2410,0000	1260,0000	548,0000	46684991,0500	2889931,8900	1510918,7500	657129,7400	68,2188	160,4971	302,8392	1275,2914
20180927_spFCM_Day4_ISXII_Labelled_89_14.daf	42862,0000	2709,0000	1347,0000	584,0000	51397618,5800	3248475,3100	1615244,0900	700298,8500	72,2650	173,4792	285,0541	1270,0000	34435,0000	1832,0000	1032,0000	450,0000	41292450,0900	2196827,9000	1237514,4000	539613,8400	69,5433	207,9000	321,0009	1283,6537
20180927_spFCM_Day4_ISXII_Labelled_90_15.daf	58947,0000	4147,0000	1902,0000	774,0000	70018968,1500	4925927,7100	2259251,1500	919379,8000	71,5000	114,0865	259,4492	1293,5790	47180,0000	2798,0000	1445,0000	577,0000	56041781,8900	3323546,1200	1716413,2000	685377,4500	69,1169	103,4200	281,5307	1289,9310
20180927_spFCM_Day4_ISXII_Labelled_91_16.daf	51623,0000	3366,0000	1539,0000	673,0000	61903300,4500	4036311,5100	1845479,3300	807022,4700	72,2120	182,3375	275,1991	1305,1140	40909,0000	2288,0000	1164,0000	517,0000	49055694,5200	2743636,5900	1395801,1300	619956,3400	69,3333	207,5500	329,2944	1300,0027
20180927_spFCM_Day4_ISXII_Labelled_92_17.daf	43810,0000	3353,0000	1524,0000	698,0000	52285426,8400	4001667,1100	1818831,1000	833034,1900	70,4919	195,7500	293,0556	1315,1996	34174,0000	2219,0000	1119,0000	519,0000	40785258,5500	2648284,9200	1335480,3200	619405,0800	67,5983	244,7609	323,5880	1334,2381
20180927_spFCM_Day4_ISXII_Labelled_93_18.daf	53696,0000	3705,0000	1806,0000	764,0000	63482232,5000	4380245,6700	2135148,0900	903240,9400	72,1250	180,1700	279,3500	1304,9757	42629,0000	2616,0000	1385,0000	604,0000	50398243,6200	3092772,6500	1637419,7700	714080,5400	69,4453	215,0244	303,7017	1304,6964
20180927_spFCM_Day4_ISXII_Labelled_94_19.daf	50662,0000	3752,0000	1813,0000	812,0000	60463006,0400	4477857,1400	2163740,6700	969088,4900	71,9577	164,9499	286,5567	1273,4211	39538,0000	2543,0000	1307,0000	601,0000	47186971,1600	3034965,5400	1559850,5600	717268,7000	68,8992	182,6350	319,6250	1270,3088
20180927_spFCM_Day4_ISXII_Labelled_95_20.daf	54559,0000	3828,0000	1948,0000	832,0000	64806773,6000	4547010,2000	2313891,2900	988273,9000	72,2292	152,6685	285,4625	1270,9940	43111,0000	2611,0000	1474,0000	646,0000	51208504,8600	3101422,0500	1750860,2500	767337,6700	69,4000	166,2500	319,5714	1268,9949
20180927_spFCM_Day4_ISXII_Labelled_96_21.daf	39697,0000	2963,0000	1338,0000	722,0000	46931879,1600	3503014,2800	1581853,9000	853586,3400	69,8261	272,3214	314,7614	1350,3369	32085,0000	2064,0000	1034,0000	567,0000	37932572,8100	2440169,2500	1222449,1300	670337,1900	67,3021	366,6627	365,1982	1362,3363
20180927_spFCM_Day4_ISXII_Labelled_97_22.daf	33366,0000	2428,0000	1034,0000	538,0000	39820943,9000	2897717,7900	1234036,3200	642080,8000	68,7684	248,6184	272,1137	1430,6268	27029,0000	1695,0000	826,0000	433,0000	32257995,9400	2022912,5400	985796,9100	516767,6300	66,5882	313,0687	309,5000	1436,4114
20180927_spFCM_Day4_ISXII_Labelled_98_23.daf	43167,0000	2925,0000	1362,0000	657,0000	51275023,2900	3474400,4200	1617823,3800	780403,7900	70,4643	245,7500	302,9286	1357,5506	34739,0000	2059,0000	1045,0000	524,0000	41263998,7500	2445740,3300	1241281,5200	622422,5000	68,0435	301,3724	336,0125	1354,0781
20180927_spFCM_Day4_ISXII_Labelled_99_24.daf	42055,0000	2943,0000	1439,0000	723,0000	49954157,2200	3495781,3500	1709286,2300	858800,5200	70,8654	203,2961	314,7500	1445,7273	34003,0000	2071,0000	1110,0000	565,0000	40389756,4600	2459994,2800	1318490,4200	671123,5000	68,5000	252,2500	353,5658	1450,9632
20180927_spFCM_Day4_ISXII_Labelled_100_25.daf	50013,0000	3657,0000	1634,0000	770,0000	59406902,0300	4343891,4000	1940912,9200	914628,4900	71,4091	171,0972	289,0893	1347,0086	39591,0000	2466,0000	1231,0000	580,0000	47027346,0600	2929186,8200	1462217,7500	688940,9400	68,6210	193,0329	315,1429	1337,4200
20180927_spFCM_Day4_ISXII_Labelled_Detergent_81_28.daf	16489,0000	516,0000	325,0000	134,0000	19772650,2000	618757,2000	389721,1100	160685,0100	62,0789	39,0045	185,6638	1246,3810	13912,0000	424,0000	252,0000	114,0000	16682461,6100	508436,1500	302183,7500	136702,1700	61,2891	38,8772	180,4237	1245,8974
20180927_spFCM_Day4_ISXII_PBS_01_4.daf	3065,0000	4,0000	0,0000	0,0000	3657951,0000	4773,8300	0,0000	0,0000	62,7679	24,6250	-5,2604	NaN	2625,0000	2,0000	0,0000	0,0000	3132829,1600	2386,9200	0,0000	0,0000	62,5227	50,0937	-30,5000	NaN
20180927_spFCM_Day4_ISXII_PBS_DET_01_5.daf	2766,0000	18,0000	13,0000	13,0000	3301106,8400	21482,2600	15514,9600	15514,9600	67,0000	3623,5148	1822,7897	1865,2755	2327,0000	17,0000	13,0000	13,0000	2777178,4600	20288,8000	15514,9600	15514,9600	66,0000	3630,0100	1836,6538	1865,2755
20180927_spFCM_Day4_ISXII_PBS_Isotype_01_30.daf	3467,0000	51,0000	33,0000	1,0000	4137721,4100	60866,4000	39384,1400	1193,4600	67,5217	41,7500	-3,6705	1058,1607	2990,0000	46,0000	27,0000	1,0000	3568441,5900	54899,1000	32223,3900	1193,4600	67,4208	41,4187	21,8213	1147,7674
20180927_spFCM_Day4_ISXII_PBS_Labelled_01_29.daf	3953,0000	72,0000	49,0000	5,0000	4717742,3500	85929,0300	58479,4800	5967,2900	98,1304	34,4041	54,3317	1142,1538	3507,0000	59,0000	39,0000	4,0000	4185459,7600	70414,0600	46544,8900	4773,8300	105,1442	33,4375	50,8542	1169,6509
20180927_spFCM_Day4_ISXII_Unlabelled_81_27.daf	4953,0000	15,0000	0,0000	0,0000	5911201,0800	17901,8800	0,0000	0,0000	61,1250	24,9875	-20,5952	NaN	3984,0000	12,0000	0,0000	0,0000	4754739,5700	14321,5000	0,0000	0,0000	60,6497	24,4938	-26,4438	NaN
20180928_spFCM_Day5_ISXII_Isotype_16_11.daf	36073,0000	921,0000	321,0000	23,0000	40372868,1700	1030782,3500	359262,9000	25741,5800	73,6635	29,8750	84,7778	1057,8438	26615,0000	701,0000	235,0000	16,0000	29787483,3300	784558,5500	263011,7800	17907,1900	68,7560	30,3500	84,7778	1046,9159
20180928_spFCM_Day5_ISXII_Labelled_16_6.daf	33654,0000	2534,0000	1124,0000	557,0000	39975204,0700	3009959,2100	1335120,0300	661620,8700	71,7000	295,3250	297,9471	1329,2333	25606,0000	1613,0000	841,0000	431,0000	30415554,6200	1915968,5100	998964,3600	511954,3900	68,3776	430,2105	396,5625	1330,0455
20180928_spFCM_Day5_ISXII_Labelled_17_7.daf	39531,0000	2943,0000	1239,0000	638,0000	47178616,9500	3512349,0300	1478695,3600	761426,6700	70,4620	247,3929	291,0000	1352,0074	30091,0000	1907,0000	923,0000	480,0000	35912366,5600	2275925,7900	1101562,4100	572860,1900	67,2738	347,6813	350,8068	1379,2500
20180928_spFCM_Day5_ISXII_Labelled_18_8.daf	51871,0000	3970,0000	1730,0000	723,0000	61905897,6400	4738031,1500	2064683,6000	862870,6600	71,5956	171,8313	263,4417	1274,1825	38472,0000	2468,0000	1250,0000	530,0000	45914744,1600	2945456,1400	1491823,4100	632533,1300	67,9000	196,2232	286,4813	1295,2191
20180928_spFCM_Day5_ISXII_Labelled_19_9.daf	44900,0000	3266,0000	1348,0000	665,0000	53586296,8600	3897836,2000	1608782,3600	793650,0500	71,7182	249,1875	280,0000	1337,5206	33597,0000	2092,0000	1005,0000	509,0000	40096632,8600	2496715,6600	1199426,0200	607470,4900	68,2500	330,9467	333,0993	1338,1435
20180928_spFCM_Day5_ISXII_Labelled_19_10.daf	49156,0000	3836,0000	1638,0000	783,0000	58665657,2000	4578107,6800	1954885,4000	934478,1800	70,4779	204,6080	283,7065	1344,5628	37019,0000	2422,0000	1232,0000	616,0000	44180648,6300	2890557,0400	1470341,1500	735170,5800	67,1951	273,3902	333,6071	1362,0658
20180928_spFCM_Day5_ISXII_Labelled_184_01_16.daf	31297,0000	2771,0000	1137,0000	660,0000	37351677,7900	3307074,1300	1356962,5700	787682,7600	72,0909	354,5560	332,8676	1412,9522	22735,0000	1647,0000	851,0000	502,0000	27133284,1700	1965626,5200	1015633,3800	599116,2800	67,6635	561,8375	460,0563	1426,3864
20180928_spFCM_Day5_ISXII_Labelled_184_02_17.daf	29274,0000	2662,0000	1189,0000	694,0000	34937310,7800	3176987,1300	1419022,4300	828260,3600	72,7250	369,6125	355,8365	1438,9375	21329,0000	1661,0000	918,0000	554,0000	25455281,1900	1982334,9500	1095595,1100	661176,1300	68,2906	607,4286	495,0625	1449,5610
20180928_spFCM_Day5_ISXII_Labelled_184_03_18.daf	33811,0000	3074,0000	1333,0000	726,0000	40352033,0300	3668692,1300	1590880,4800	866451,0400	71,6700	339,4201	333,8105	1426,9762	24665,0000	1851,0000	1008,0000	566,0000	29436659,5100	2209092,1000	1203006,4000	675497,6400	67,2308	585,3438	462,9881	1417,5703
20180928_spFCM_Day5_ISXII_Labelled_184_03_19.daf	27098,0000	2593,0000	1128,0000	702,0000	32340344,5900	3094638,4800	1346221,4400	837808,0300	71,6768	422,1375	388,0064	1431,9967	19863,0000	1670,0000	871,0000	551,0000	23705670,7000	1993076,0700	1039502,5500	657595,7600	67,5169	623,7519	508,9993	1467,8098
20180928_spFCM_Day5_ISXII_Labelled_184_05_20.daf	32351,0000	2763,0000	1327,0000	756,0000	38609583,2900	3297526,4600	1583719,7300	902254,8000	70,5565	430,3365	383,6667	1419,5125	24294,0000	1717,0000	1004,0000	593,0000	28993886,3200	2049168,6300	1198232,5600	707721,0300	66,8375	682,0893	532,6136	1436,6510
20180928_spFCM_Day5_ISXII_Labelled_Detergent_16_13.daf	19499,0000	637,0000	329,0000	141,0000	21823262,7300	712929,8100	368216,5000	157807,0700	59,9722	39,1164	140,5000	1385,9837	15306,0000	472,0000	242,0000	109,0000	17130461,0100	528261,9600	270846,1800	121992,7000	59,2500	40,0408	131,9329	1391,4847
20180928_spFCM_Day5_ISXII_PBS_01_4.daf	2115,0000	4,0000	0,0000	0,0000	2512258,7700	4751,3200	0,0000	0,0000	72,9327	32,7729	-29,8790	NaN	1735,0000	2,0000	0,0000	0,0000	2060883,6700	2375,6600	0,0000	0,0000	72,5833	799,1575	-5,9550	NaN
20180928_spFCM_Day5_ISXII_PBS_DET_01_5.daf	2141,0000	9,0000	0,0000	0,0000	2555195,1400	10741,1300	0,0000	0,0000	76,7557	36,3750	-19,0000	NaN	1779,0000	8,0000	0,0000	0,0000	2123163,0800	9547,6700	0,0000	0,0000	75,8875	64,6250	-31,8000	NaN
20180928_spFCM_Day5_ISXII_PBS_Labelled_16_14.daf	2869,0000	41,0000	17,0000	0,0000	3407881,9900	48701,0000	20193,1000	0,0000	90,6042	32,0774	-23,5395	1045,5294	2456,0000	35,0000	13,0000	0,0000	2917308,5300	41574,0200	15441,7800	0,0000	93,6998	34,2500	-32,0843	1220,0900
20180928_spFCM_Day5_ISXII_PBS_Labelled_16_15.daf	2797,0000	62,0000	39,0000	2,0000	3322358,2900	73645,4100	46325,3400	2375,6600	90,6786	32,1757	7,5164	1052,4402	2376,0000	56,0000	32,0000	2,0000	2822282,1900	66518,4400	38010,5300	2375,6600	95,1019	31,6130	7,5164	1003,3866
20180928_spFCM_Day5_ISXII_Unlabelled_16_12.daf	5767,0000	48,0000	0,0000	0,0000	6850211,0300	57015,8000	0,0000	0,0000	61,4196	29,2250	-13,7813	NaN	4591,0000	43,0000	0,0000	0,0000	5453323,8800	51076,6600	0,0000	0,0000	61,0515	30,5000	-13,5625	NaN
20180924_spFCM_Day1_ISXII_Isotype_01_18.daf	30127,0000	340,0000	334,0000	6,0000	35955331,0800	405775,9700	398615,2100	7160,7500	68,9740	29,1213	44,6313	1129,5477	24180,0000	279,0000	256,0000	5,0000	28857832,0300	332974,9800	305525,4300	5967,2900	66,5078	28,2188	44,8250	1130,8498
20180924_spFCM_Day1_ISXII_Labelled_01_13.daf	44416,0000	2430,0000	1266,0000	559,0000	53008662,8300	2900104,7100	1510918,7500	667143,4300	70,5543	308,9126	322,8465	1330,6770	36519,0000	1704,0000	979,0000	455,0000	43583919,2600	2033653,6700	1168396,0900	543023,7200	68,5000	406,9158	362,0821	1341,1010
This file was created at: 05-06-2019 10:27:01
